# Supplementary material for: Serial Intervals and Household Transmission of SARS-CoV-2 Omicron Variant, South Korea, 2021
Source: Emerg Infect Dis. 2022 Mar;28(3):756–9. doi: 10.3201/eid2803.212607 (PMC8888239; doi:10.3201/eid2803.212607)
Supplement: Appendix — Supplemental information for transmission pairs infected with severe acute respiratory syndrome coronavirus 2 Omicron (B.1.1.529) variant of concern, South Korea, 2021. [file 21-2607-Techapp-s1.xlsx]

## Sheet: Appendix
Article DOI: https://doi.org/10.3201/eid2803.212607
Appendix. Detailed information on transmission pairs infected with SARS-CoV-2 B.1.1.529 (Omicron) Variant of Concern
Case No.	Sex	Age	Exposure Location	Relationship with Infector	Timeline, Exposure to Infection (November 22 to December 15, 2021)														Incubation Period (days)	Serial Interval (days)	Vaccination Status
Pair 1								▼
1	M	44	Imported	Infector	◎	23	A	★	26	27	28	29	30	1	2	3	4	5			Fully
1.1	M	12	House	Child	22	23	E	E	26	◎	28	★	30	1	2	3	4	5	2~3	5	Unvaccinated
1.2	M	38	Airport	Friend/Colleague	22	23	E	25	26	27	◎	★	30	1	2	3	4	5	4	6	Unvaccinated
Pair 2												▼
2	M	38		Infector	22	23	24	25	26	27	◎	★	30	1	2	3	4	5			Unvaccinated
2.1	F	67	House	Mother-in-law	22	23	24	25	26	27	28	29	◎★	1	2	3	4	5	1~4	2	Unvaccinated
2.2	M	33	Restaurant/Church	Friend/Colleague	22	23	24	25	E	E	28	29	◎★	1	2	3	4	5	3~4	2	Unvaccinated
Pair 3								▼
3	F	67		Infector	28	29	◎★	1	2	3	4	5	6	7	8	9	10	11			Unvaccinated
3.1	F	39	Restaurant	Restaurant Owner	28	E	30	1	2	◎★	4	5	6	7	8	9	10	11	4	3	Unvaccinated
Pair 4												▼
4	M	33		Infector	23	24	25	26	27	28	29	◎★	1	2	3	4	5	6			Unvaccinated
4.1	M	53	House	Friend/Colleague	23	24	25	26	27	28	29	30	◎★	2	3	4	5	6	1~3	1	Partially
Pair 5									▼
5	F	34		Infector	28	29	30	◎	★	3	4	5	6	7	8	9	10	11			Unvaccinated
5.1	M	38	House	Spouse	28	29	30	1	2	3	4	◎	★	7	8	9	10	11	3~6	4	Unvaccinated
Pair 6								▼
6	F	33		Infector	29	30	1	◎★	3	4	5	6	7	8	9	10	11	12			Unvaccinated
6.1	M	0	House	Child	29	30	1	2	◎	★	5	6	7	8	9	10	11	12	1~3	1	Unvaccinated
6.2	M	24	House	Sibling	29	30	1	2	3	◎	5	★	7	8	9	10	11	12	2~4	2	Fully
Pair 7									▼
7	F	50		Infector	29	30	◎	2	★	4	5	6	7	8	9	10	11	12			Fully
7.1	F	56	House	Friend/Colleague	29	E	1	◎	★	4	5	6	7	8	9	10	11	12	2	1	Fully
7.2	M	12	House	Child	29	30	1	2	◎★	4	5	6	7	8	9	10	11	12	0~4	2	Unvaccinated
Pair 8								▼
8	F	44		Infector	28	29	◎	★	2	3	4	5	6	7	8	9	10	11			Fully
8.1	F	69	House	Mother-in-law	28	29	30	1	2	3	4	◎	★	7	8	9	10	11	4~7	5	Fully
Pair 9									▼
9	F	39		Infector	29	30	1	2	◎★	4	5	6	7	8	9	10	11	12			Unvaccinated
9.1	M	43	House	Spouse	29	30	1	2	3	◎	★	6	7	8	9	10	11	12	1~3	1	Unvaccinated
9.2	M	14	House	Child	29	30	1	2	3	4	5	6	◎★	8	9	10	11	12	4~6	4	Unvaccinated
Pair 10										▼
10	F	22		Infector	28	◎	30	1	2	★	4	5	6	7	8	9	10	11			Unvaccinated
10.1	F	23	University	Friend/Colleague	28	29	30	E	◎	3	4	★	6	7	8	9	10	11	1	3	Fully
Pair 11											▼
11	M	4		Infector	30	1	2	3	4	5	★	7	8	9	10	11	12	13			Unvaccinated
11.1	F	2	Playground	Friend/Colleague	30	1	E	E	E	5	6	7	◎★	9	10	11	12	13	4~6		Unvaccinated
Pair 12											▼
12	F	2		Infector	2	3	4	5	6	7	◎★	9	10	11	12	13	14	15			Unvaccinated
12.1	M	4	House	Sibling	2	3	4	5	6	7	8	9	10	◎	12	★	14	15	3~5	3	Unvaccinated
12.2	F	58	House	Grandmother	2	3	4	5	6	7	9	9	10	11	◎	★	14	15	4~6	4	Fully
12.3	F	33	House	Mother	2	3	4	5	6	7	10	9	10	11	◎	13	★	15	4~6	4	Unvaccinated
	★	RT-PCR Confirmation			▼	Isolation
	◎	Symptom Onset			E	Exposure Date					A	Arrival From Abroad
